# Supplementary material for: Association of metallothionein 2A rs10636 with low mean corpuscular volume (MCV), low mean corpuscular haemoglobin (MCH) in healthy Taiwanese
Source: Sci Rep. 2023 Jan 23;13:1292. doi: 10.1038/s41598-022-27304-6 (PMC9869811; doi:10.1038/s41598-022-27304-6)
Supplement: Supplementary file 1 — Supplementary Information. [file 41598_2022_27304_MOESM1_ESM.xls]

## Sheet: data
No.	Sex	Age	RBC	Hgb	HcT	WBC	MCV	MCH	MCHC	PLT	Lym	Seg	Mono	Eosin	Baso	GOT	GPT	Creatinine	CHOL	TG	GLU-AC	UA (Uric acid)	HDL-C	LDL-C	HbA1C	MT2A (rs28366003)	MT2A (rs10636)	MT1A (rs11076161)	PPP1R3A (rs8192687)	SIRT1 (rs12778366)	ANXA2 (rs11633657)	ANXA2 (rs11633619)	ANXA2 (rs7163836)	FTO (rs3751812)	FTO (rs9939609)
1	F	26	450	12.2	37.4	6900	83	27.1	32.6	27.4																AI	AI	AA	AA	0	0	AA	0	0	0
3	F	38	426	12.9	37.8	6400	89	30.3	34.1	25.2	34	56	5	5		17	22	0.8	203	203	92	4.1	69			0	0	0	0	0	0	0	0	0	0
4	M	78	489	15	45.3	7600	93	30.7	33.1	16.5	33	52	5	9	1	24	27	1.5	136	130	206	8.8	45			0	0	0	0	0	0	0	0	0	0
5	F	67	466	14.7	43.4	5300	93	31.5	33.9	22	40	48	8	4		16	13	1.1	257	107	98	8.9	70			0	0	0	0	0	0	0	0	0	0
6	M	43	436	14.4	42	3800	96	33	34.3	11.1	34	55	7	4		55	29	1.1	147	150	102	7.9	74			0	0	0	0	0	0	0	0	0	0
8	F	25	439	12.8	39.2	8800	89	29.2	32.7	27.8	34	60	4	2		20	25	0.8	158	189	106	5.5	67			AA	0	II	AA	0	AA	AA	0	AA	AA
9	M	28	485	15.1	42.4	7800	87	31.1	35.6	16.9	27	65	8			36	54	1	162	55	96	6.8	49			AA	AI	AA	AA	0	AA	AI	0	AA	AA
11	M	35	694	16.5	48	9700	69	23.8	34.4	25.8	18	74	7	1		20	29	1.1	201	102	103	5.4	58			0	0	0	0	0	0	0	0	0	0
13	F	48	514	13.3	41.1	6000	80	25.9	32.4	26.6	36	56	6	1	1	18	14	0.8	174	96	97	4.1	57			0	0	0	0	0	0	0	0	0	0
15	F	49	417	12.2	37.7	6100	90	29.3	32.4	17.5	37	55	6	2		14	11	0.8	174	66	88	3.2	59			0	0	0	0	0	0	0	0	0	0
16	F	22	505	14.6	43.4	5800	86	28.9	33.6	20.4	34	56	9	1		32	63	0.9	183	76	103	5.2	62			0	0	0	0	0	0	0	0	0	0
17	M	60	530	15.3	44.2	7000	83	28.9	34.6	17.6	29	65	4	2		18	19	1.3	177	81	153	8.7	63	109	7.2	0	0	0	0	0	0	0	0	0	0
18	F	36	413	12.4	37.6	6700	91	30	33	23.9	33	60	5	2		15	13	0.9	202	137		4.8	60			0	0	0	0	0	0	0	0	0	0
19	M	62	553	16.9	47.5	5400	86	30.6	35.6	13.7	32	57	7	4		21	29	1.3	128	113	117	7.8	41			0	0	0	0	0	0	0	0	0	0
21	M	43	529	16.2	49	6600	93	30.6	33.1	23.2	32	60	7	1		18	13	1.2	190	77	108	6.2	81			0	0	0	0	0	0	0	0	0	0
22	F	43	418	13.2	38.6	8500	92	31.6	34.2	41.3	32	52	5	10	1	13	17	0.9	196	120	94	4.9	48			0	0	0	0	0	0	0	0	0	0
25	F	24	474	13.5	41.2	5200	87	28.5	32.8	26.6	35	56	6	3		19	12	0.9	201	73	92	5.7	52			0	0	0	0	0	0	0	0	0	0
27	M	42	476	13.5	41.1	6200	86	28.4	32.8	21.3	30	61	7	2		24	29	1.2	262	171	92	6.1	46			0	0	0	0	0	0	0	0	0	0
28	F	67	406	12.1	37.5	5700	92	29.8	32.3	23.5	34	58	7	1		17	16	0.8	158	92	127	4.4	65			0	0	0	0	0	0	0	0	0	0
29	M	67	572	14.5	42.5	6300	74	25.3	34.1	16.9	23	66	6	5		17	19	1.3	140	73	155	6.5	40			0	0	0	0	0	0	0	0	0	0
30	F	67	447	12.8	37.6	5200	84	28.6	34	24.9	44	50	5	1		21	17	0.9	236	138	93	6	57			0	0	0	0	0	0	0	0	0	0
34	M	60	584	12.2	37.3	4200	64	20.9	32.7	20.5	50	38	9	3		17	17	1.1	135	95	114	5.3	46			0	0	0	0	0	0	0	0	0	0
35	F	40	445	14	41.8	7500	94	31.5	33.5	26.1	34	60	6			21	27	0.8	176	56	103	4.6	80			0	0	0	0	0	0	0	0	0	0
36	M	55	534	15.8	45.3	6100	85	29.6	34.9	21.8	27	61	6	6		17	21	1.1	209	156	106	6.8	53			0	0	0	0	0	0	0	0	0	0
37	M	25	516	16.3	47.1	4800	91	31.6	34.6	17.1	32	60	6	2		9	9	1.2	162	66	94	6.8	55			0	0	0	0	0	0	0	0	0	0
38	F	76	411	12.2	35.8	4700	87	29.7	34.1	25.8	36	53	7	3	1	58	71	0.8	206	274	100	6	46			0	0	0	0	0	0	0	0	0	0
39	M	53	524	16	46.2	5000	88	30.5	34.6	21.1	33	55	7	5		20	25	1.1	201	139	101	8.2	48	139	5.9	0	0	0	0	0	0	0	0	0	0
40	M	60	543	16.2	48.3	7200	89	29.8	33.5	22.9	24	69	6	1		24	33	1.2	229	112	93	8.6	70			0	0	0	0	0	0	0	0	0	0
41	M	57	442	16.3	46.6	8800	105	36.9	35	14.7	44	48	5	3		44	70	1.4	176	102	96	8.4	50			0	0	0	0	0	0	0	0	0	0
43	F	50	442	13.8	41.6	6300	94	31.2	33.2	25.3	41	54	4	1		18	13	0.6	178	63	89	4	77			0	0	0	0	0	0	0	0	0	0
44	M	62	551	16.2	48.2	5200	88	29.4	33.6	21.8	28	64	6	2		28	25	0.9	145	31	104	5.9	65			0	0	0	0	0	0	0	0	0	0
45	M	59	470	14.4	43.4	4400	92	30.6	33.2	17.4	44	46	6	3	1	21	14	1.3	223	160	93	6.6	58			0	0	0	AA	0	0	0	II	0	0
46	M	66	547	17.3	49.2	6000	90	31.6	35.2	21.4	43	47	8	2		78	92	1.2	212	215	118	7.4	38			0	0	0	0	0	0	0	0	0	0
50	M	66	477	15.2	44.1	6600	93	31.9	34.5	20.1	28	64	6	2		18	11	1	169	120	100	7.2	56			0	0	0	0	0	0	0	0	0	0
53	M	60	418	13.5	39.4	6200	94	32.3	34.3	16.6	39	47	10	4		39	47	1	184	211	132	7.5	50			0	0	0	0	0	0	0	0	0	0
54	F	68	461	14.4	43.2	6300	94	31.2	33.3	23.3	35	52	7	6		18	15	0.7	165	140	110	8.6	73			0	0	0	0	0	0	0	0	0	0
55	M	57	485	13.5	41.7	4500	86	27.8	32.4	25	44	42	11	3		23	12	1	208	118	104	6.3	75			0	0	0	0	0	0	0	0	0	0
56	M	81	514	15.3	46.5	7800	91	29.8	32.9	24.1	31	60	8	1		26	16	1	217	77	114	6.3	70			0	0	0	0	0	0	0	0	0	0
62	F	76	440	13.3	40.9	4800	93	30.2	32.5	26.9	52	42	6			14	18	0.9	164	217	101	6.1	43			0	0	0	0	0	0	0	0	0	0
64	F	54	499	14.3	43.4	6800	87	28.7	32.9	29.2	38	56	4	2		21	19	0.9	199	115	106	6.5	54			0	AI	AA	AA	0	0	AA	0	AA	AA
65	F	55	471	14.5	42.9	10300	91	30.8	33.8	24.3	28	66	4	2		22	30	0.7	167	114	133	5.3	52			0	0	0	0	0	0	0	0	0	0
66	F	83	426	13.3	40.6	7600	95	31.2	32.8	29.2	25	69	5	1		22	22	1	186	100	93	4.8	62			0	0	0	0	0	0	0	0	0	0
71	F	57	446	13	38.3	4900	86	29.1	33.9	25.9	42	52	4	2		16	11	0.9	230	64	104	5.1	65			0	0	0	0	0	0	0	0	0	0
72	F	67	418	13.9	40.7	5500	97	33.3	34.2	23	45	47	5	3		28	37	1.1	202	223	135	9.7	54			0	0	0	0	0	0	0	0	0	0
75	F	53	401	12.1	37.5	6300	94	30.2	32.3	22.5	34	60	5	1		11	11	0.9	245	181	97	5.7	47			0	0	0	0	0	0	0	0	0	0
78	F	20																								0	0	0	0	0	0	0	0	0	0
79	M	49	468	14.8	42.8	6100	92	31.6	34.6	14.7	22	66	8	4								6.5				AA	AA	AA	AA	0	0	0	0	AI	AI
80	F	24	654	11.8	35.9	9400	55	18	32.9	39.6	21	69	9	1		14	10	0.9	148	74	83	4.3	71			II	II	AA	AA	AI	0	AA	0	AA	0
82	F	42	517	11.8	36.4	5800	70	22.8	32.4	24.7	33	55	6	6		14	7	0.8	166	50	106	4.3	62			0	0	0	0	0	0	0	0	0	0
83	F	83	436	12.6	39.5	5900	91	28.9	31.9	21.9	25	67	6	2		32	15	0.9	224	88	88	3.8	88			0	0	0	0	0	0	0	0	0	0
85	F	25	479	14.7	42.9	6800	90	30.7	34.3	26.5	40	53	5	2		12	8	0.7	178	44	88	3.2	72	99		0	0	0	0	0	0	0	0	0	0
86	M	61	413	12.9	36.8	4600	89	31.2	35.1	13.2	40	53	6	1		29	22	1	174	41	87	6	79			0	0	0	0	0	0	0	0	0	0
88	M	27	545	16.4	48.1	6100	88	30.1	34.1	23.5	37	51	7	5		15	15	1.3	165	68	95	7.4	57			0	0	0	0	0	0	0	0	0	0
89	M	48	470	14.5	42.5	6900	90	30.9	34.1	29.5	26	65	8	1		40	70	1	230	333	142	6	55	154	6.9	0	0	0	0	0	0	0	0	0	0
91	M	64	520	15.9	45.1	6600	87	30.6	35.3	24.9	31	63	5	1		21	21	1.4	176	384	343	5.5	49	91		0	0	0	0	0	0	0	0	0	0
94	F	55	456	13.3	40.6	5300	89	29.2	32.8	25.4	33	59	7	1		17	16	0.8	167	52	97	7.4	61			0	0	0	0	0	0	0	0	0	0
96	M	52	531	16.2	47.8	8200	90	30.5	33.9	21.9	28	65	5	2		30	61	0.9	194	149	153	6	66			0	0	0	0	0	0	0	0	0	0
97	F	57	505	12.8	40.7	5100	81	25.3	31.4	25.1	49	43	6	2		19	16	0.9	178	63	94	4.1	59			0	0	0	0	0	0	0	0	0	0
99	F	74	435	13	40.8	5400	94	29.9	31.9	25.4	24	69	5	2		27	22	0.8	211	104	86	5.6	79			0	0	0	0	0	0	0	0	0	0
100	F	72	445	13.6	40.4	7900	91	30.6	33.7	19.5	32	61	5	2		28	31	1	164	72	92	8.4	58			0	0	0	0	0	0	0	0	0	0
101	M	53	422	14.4	41.4	5000	98	34.1	34.8	14.1	39	51	8	2		265	185	1.4	118	315	121	4.8	26			0	0	0	0	0	0	0	0	0	0
111	F	74	400	12.6	37.9	5700	95	31.5	33.2	18.4	23	68	7	1	1	21	20	0.8	212	157	116	4	69			0	0	0	0	0	0	0	0	0	0
116	F	26	427	10.1	32.5	4800	76	23.7	31.1	25.7	41	52	5	1	1	19	15	0.8	162	39	89	3.7	60			0	0	0	0	0	0	0	0	0	0
117	F	67	440	13.6	42.1	6300	96	30.9	32.3	21.1	27	64	5	4		21	20	0.9	223	212	99	6.4	72			0	0	0	0	0	0	0	0	0	0
118	M	76	397	13.3	38.6	6500	97	33.5	34.5	19.5	46	42	7	5		46	68	1	116	140	114	5	34			0	0	0	0	0	0	0	0	0	0
123	F	34	436	13.2	39.4	7200	90	30.3	33.5	38.6	24	70	5	1		13	12	0.8	219	68	96	4.7	59			0	0	0	0	0	0	0	0	0	0
125	M	62	657	14.8	45.5	6800	69	22.5	32.5	18.4						34	49	1.5	206	91	92	9.8	67		6.8	0	0	0	0	0	0	0	0	0	0
126	F	53	475	13.8	42.4	7700	89	29.1	32.5	30.7	32	60	7	1		31	37	1.2	213	140	85	6.7	49			0	0	0	0	0	0	0	0	0	0
128	M	33	517	14.9	44	7000	85	28.8	33.9	23	33	58	6	2	1	18	25	1.1	165	154	81	7.6	35			0	0	AA	0	AI	AA	0	0	0	0
130	F	31	488	15.1	43.8	6200	90	30.9	34.5	29.4	36	56	5	3		18	19	0.8	208	157	127	4.4	47			0	0	0	0	0	0	0	0	0	0
132	M	30	532	16	46.4	6000	87	30.1	34.5	21.5	39	51	7	2	1	13	16	1.2	134	60	103	7	53			AA	AA	AA	AA	AA	AA	AA	AA	AA	AA
133	M	26	523	15	44.8	6700	86	28.7	33.5	26.9	34	61	5			25	41	1.3	173	137	102	9.5	48			AA	AA	AI	0	0	AA	AA	AI	II	0
134	M	62	520	15.3	46.3	5700	89	29.4	33	19.1	28	63	6	3		20	20	1	151	72	101	6.4	59			AA	0	AA	AA	AA	AA	AA	AI	AA	AA
136	F	81	372	11.6	36.4	7900	98	31.2	31.9	18.2	24	70	5	1		24	9	2.4	176	110	93	4.8	44			AA	AI	AA	AA	AA	AA	AA	AI	AA	AA
137	F	81	423	13.5	40.1	3600	95	31.9	33.7	19.5	44	49	6	1		22	19	1.2	181	88	126	5.3	62			II	0	AA	0	AA	AA	0	AA	0	0
141	M	57	469	14.9	43.1	4400	92	31.8	34.6	21	29	63	6	2			20		154	132	120	6.1	53	96	6.3	AA	0	AI	0	AA	AI	0	AI	0	0
142	F	34	449	13.3	41.4	4400	92	29.6	32.1	24.4	45	47	4	3	1	22	20	0.8	144	53	85	4	61			AA	AA	II	AA	AA	AA	AA	AI	AA	AA
143	M	43	490	13.9	40	7100	82	28.4	34.8	29.5	26	66	6	1	1	16	23	1.1	196	285	176	8.1	36	123	10.2	AA	0	II	0	AA	AA	0	AA	0	0
144	M	47	433	14.8	41.1	9500	95	34.2	36	18.9	23	64	4	9		16	21	0.9	156	633	171	7.3	39	72	6.1	AA	AA	AA	AA	AA	AA	AA	0	0	AA
147	M	28	518	15.6	46	7000	89	30.1	33.9	12.5	42	46	8	4		28	31	1.1	151	66	103	6.3	59			AA	AA	AA	AA	AI	AA	AA	AA	AA	AA
148	F	23	434	13.2	39.9	7100	92	30.4	33.1	27.9	32	59	6	3		14	12	0.9	195	125	89	3.3	67			AA	AI	AA	AA	0	AI	AI	AI	AA	AA
149	M	30	513	14.8	45.3	6500	88	28.8	32.7	21.1	29	61	6	4		17	21	1.1	129	48	100	7.5	36			AA	AA	AI	0	0	AA	AA	AA	0	0
151	F	57	484	14.5	43.7	5300	90	30	33.2	24.2	38	50	7	4	1	43	31	1	191	63	92	4.6	76			AA	AI	AI	0	AA	AA	AA	AI	AA	AA
153	F	24	512	15.1	44.8	9100	88	29.5	33.7	37.7	28	64	4	4		31	54	0.8	171	209	95	5.5	38			0	0	0	0	0	0	0	0	0	0
164	F	25	472	14.2	41.7	10900	88	30.1	34.1	30.9	17	75	5	3		11	11	0.8	147	59	94	3.6	42			0	0	0	0	0	0	0	0	0	0
165	M	57	472	15.9	45.9	4900	97	33.7	34.6	17	25	67	6	2		12	14	1	169	252	125	5.1	46	101		0	0	0	0	0	0	0	0	0	0
167	M	54	501	15.8	46.8	6100	93	31.5	33.8	32.1	34	55	8	3		23	20	1.5	177	261	91	7.1	51			0	0	0	0	0	0	0	0	0	0
169	F	24	400	12.2	37.2	9000	93	30.5	32.8	27.6	25	66	5	4		12	9	0.7	157	75	94	4.2	51			AA	AA	AI	AA	AA	AA	AA	AA	AA	AA
170	M	29	544	17.3	48	8500	88	31.8	36	21.5	40	52	5	3		54	150	1	228	263	93	10.4	43	154		AI	0	AI	AA	AI	AA	AA	II	AI	AI
172	M	66	451	13.3	39.2	6700	87	29.5	33.9	24.2	28	55	9	8		14	6	1.2	117	96	135	6.2	40			AA	AA	AA	AA	AA	AI	AI	II	AA	AA
173	M	40	656	13.7	41.2	7500	63	20.9	33.3	26.1	24	68	6	2		20	29	1	162	216	105	5.5	33			AA	AI	AA	AA	AA	AA	AA	AI	AI	AI
174	M	35	551	17	49.6	5800	90	30.9	34.3	19.2	35	56	6	3		18	17	1.2	187	101	95	6.4	58	117		AA	AA	AI	AA	AA	AA	AA	AI	AA	AA
175	M	36	490	14.6	43	5400	88	29.8	34	21.3	30	61	8	1		24	43	1.2	200	266	96	6.1	49	106		AI	AI	AI	AA	AA	AA	AA	AA	AA	AA
176	M	47	525	16.1	47.5	3700	91	30.7	33.9	15.8	37	54	7	2		24	29	1.1	205	164	97	5.3	64			AA	AA	AI	AA	AA	AA	AA	AA	AI	AI
177	F	75	405	12.6	38.4	7000	95	31.1	32.8	18.1	40	52	7	1		32	40	1.5	225	247	123	6.1	41	150		AI	AI	AI	AA	AA	AA	AA	AA	AA	AA
186	M	41	543	15.5	46.9	6400	86	28.5	33	20.8	27	64	8	1		22	30	1.3	228	247	93	7.4	52			AA	AA	AI	AA	AI	AA	AA	0	AI	AI
189	M	39	532	15.5	45.5	6300	86	29.1	34.1	20.1	33	58	5	3	1	59	81	1.1	135	221	94	8.6	34			AA	AI	AA	AA	AA	AA	AA	AI	AA	AA
190	M	48	596	17.4	50.6	7100	85	29.2	34.4	15.5	31	60	7	2		24	39	1.2	257	75	94	8	66			AA	AI	AI	AA	AA	0	AA	AA	II	II
193	F	31	462	13.1	40.9	7000	89	28.4	32	26.3	34	56	6	4		12	9	0.9	134	46	91	3.9	50			AI	AI	AA	AA	AA	AA	AA	AA	AA	AA
194	M	47	468	14.7	43.1	5200	92	31.4	34.1	26.6	45	48	6	1		25	20	1	161	80	99	8.5	50			AA	AA	II	AA	AI	0	AA	AA	AA	AA
199	M	55	496	14.6	44	5000	89	29.4	33.2	17	35	55	5	5		25	40	1.3	209	427	106	8.3	42			AA	AA	II	AA	AA	AA	AA	AA	AA	AA
200	M	41	418	13	38.4	5800	92	31.1	33.9	16.9	26	67	4	2	1	15	11	1.1	191	150	87	5	51			AA	AI	AI	AA	AI	AA	AA	AI	AA	AA
201	M	78	415	13.9	40.6	4800	98	33.5	34.2	15.4	24	64	9	2	1	16	17	1	206	106	96	5.1	50			AA	AA	AA	AA	AA	AA	AA	AA	AA	AA
202	M	32	530	16.2	48.5	7400	92	30.6	33.4	26	31	63	4	1	1	15	15	1.3	178	59	100	6.4	68			AA	0	AA	0	AA	AA	0	AI	AA	0
205	F	47	471	13.5	41	11900	87	28.7	32.9	27.7	18	75	6	1		13	15	0.9	174	78	89	5.4	61			AI	AI	II	AA	AA	0	AA	II	AA	AA
206	M	68	450	13.3	40.3	6200	90	29.6	33	22.1	34	60	6			22	13	1.4	174	63	92	8.4	53			AA	AA	AI	AA	AA	0	AA	II	AA	AA
208	F	48	513	15.2	45	7000	88	29.6	33.8	26.1	39	53	4	3	1	18	28	0.7	204	143	102	5.6	56			AA	AA	AA	AA	AA	AA	AA	AA	AA	AA
210	F	49	438	13.3	38.1	3000	87	30.4	34.9	15.9	40	52	8			23	23	1	177	53	106	4.4	63			0	0	AA	0	AA	0	AA	AA	0	0
211	F	53																								AA	AA	AA	AA	AA	AA	AA	AA	AI	AI
212	F	42	468	14.3	42	6100	90	30.6	34	27.6	41	53	5	1		16	18	0.9	194	125	115	4.8	49			AA	AA	AA	AA	AA	AA	AA	AI	AA	AA
213	F	52	481	13.1	40.1	10200	83	27.2	32.7	31.2	25	70	4	1		23	26	1	218	192	121	8.8	64	137		AI	AI	AI	AA	AA	0	AA	AA	AA	AA
214	M	52	530	16.5	46	4900	87	31.1	35.9	17.6	41	48	9	2		38	48	1	157	129	95	7.3	49			AA	0	AI	0	AA	0	0	0	0	0
215	M	40	525	16.8	48.1	6300	92	32	34.9	24.3	41	50	6	3		17	26	1	150	163	96	5.5	42			AA	AA	AA	AA	AA	AA	AA	AI	AA	AA
217	M	55	445	13.4	41.2	7200	93	30.1	32.5	16.6	25	68	6	1		44	61	1.1	212	227	122	7.6	41	147		AA	0	AI	0	AI	0	AA	0	0	0
220	M	37																								AA	AA	II	AA	AI	AA	AA	AI	AA	AA
229	M	53	540	16.6	47	5100	87	30.7	35.3	15.3	38	55	5	2		18	24	1.2	193	129	106	8.1	46			AA	AI	AA	AA	AA	AA	AA	II	AA	AA
230	F	44	442	12.6	39.1	6300	89	28.5	32.2	34.4	33	61	4	2		18	14	0.7	241	92	90	5	70			AI	AI	AI	AA	AA	0	AA	AI	AA	AA
234	F	52	488	13.9	43.1	4700	88	28.5	32.3	32	40	51	6	3		15	16	0.8	223	217	104	4.1	55			AI	AI	AA	AA	AA	AA	AA	II	AA	AA
236	F	46	535	11.3	36.1	5200	68	21.1	31.3	21.6	37	55	6	2		12	9	0.7	161	102	83	3.9	52			AA	AI	AI	AA	AA	0	AA	AI	AA	AA
238	M	62	501	15.2	42.2	5700	84	30.3	36	16	35	54	7	4		20	23	1.2	172	220	89	7.4	37			AA	AA	II	AA	AI	AA	AA	AI	AA	AA
239	F	43	473	14.3	41.3	6700	87	30.2	34.6	18.3	24	69	5	2		15	10	0.7	124	78	100	5.5	33			AA	AA	AA	AA	AA	AA	AA	AI	AI	AI
240	M	88	512	14	42.7	7100	83	27.3	32.8	16.6	20	73	5	2		18	9	1	233	127	111	6.5	55			AA	AA	AI	AA	AA	AI	AI	AI	AA	AA
244	F	76	457	14.2	43.4	4100	95	31.1	32.7	16.4	32	58	9	1		29	30	0.8	152	66	92	4.6	53			AA	AI	II	AA	AA	AA	AA	AI	AI	AI
246	F	41																								II	0	AI	0	AA	AI	0	0	AA	AA
248	M	64	520	16.6	48.6	6900	94	31.9	34.2	27.6	24	66	8	2		17	17	1.2	157	106	114	7.5	42			AA	II	AA	AA	AA	AI	AI	AI	AA	AA
249	M	76	492	16	46.8	4800	95	32.5	34.2	9.5	35	54	6	5		15	14	1.2	153	78	115	6.7	54			AA	AA	AI	AA	AA	AA	AA	0	AA	AA
250	M	49	471	14.8	44.9	5800	95	31.4	33	22.3	38	53	6	2	1	28	43	0.9	260	165	103	6.6	63			AA	AA	AA	AA	AI	0	AA	AI	AA	AA
254	F	61	437	12.8	38.7	4400	89	29.3	33.1	24.9	35	56	6	3		35	23	0.8	175	61	92	5.3	62			AA	AA	II	0	AA	AA	AA	AI	AA	AA
260	M	78	508	15.3	46.1	6100	91	30.1	33.2	21	26	63	7	4		13	15	1.1	184	191	83	7.2	57			AI	AI	AA	AA	AA	AA	AA	AA	AA	AA
261	M	29	503	16.1	47.1	8700	94	32	34.2	21.2	36	52	7	5		34	60	1.2	211	55	99	5.9	64			AA	AA	II	AA	AA	AI	AI	AI	AA	AA
262	M	31	507	15.2	41.5	7600	82	30	36.6	25.2	47	46	6	1		18	27	1	126	56	95	5.5	44			0	0	0	0	0	0	0	0	0	0
264	M	47	529	14.9	45.2	5300	85	28.2	33	27.5	27	64	5	4		17	15	1.1	172	120	97	6.7	51			AA	0	II	AA	AA	AA	AA	AA	AA	AA
267	F	50	456	14	42.6	5300	93	30.7	32.9	25.9	27	65	7	1		29	33	0.7	209	60	87	4.1	74			AI	AI	AA	AA	AA	AA	AA	AI	AA	AA
269	M	25	471	14.9	43.8	5100	93	31.6	34	21.8	34	57	8	1		19	33	1.4	148	32	101	6	77			AA	0	AA	AA	AA	AA	AA	0	0	0
270	M	67	518	16.2	46.9	5400	91	31.3	34.5	20.5	27	63	6	4		23	38	1.1	193	78	122	4.5	63			AA	AA	AI	AA	AA	AA	AA	AI	AA	AA
271	M	36	509	16.2	47.6	6900	94	31.8	34	22.3	30	46	4	20		18	22	1.3	169	135	98	5.2	46			AI	AI	AA	AA	II	AI	AI	AI	AA	AA
273	F	81	392	11.4	36.4	4600	93	29.1	31.3	28	33	60	5	2		22	9	1.1	221	126	84	5	66			AA	AI	AI	AA	AI	AA	AA	AA	AA	AA
275	M	68	487	15.5	45.1	4400	93	31.8	34.4	23.8	38	52	8	2		41	71	1	205	89	101	8.1	63			AI	AI	AA	AA	AI	AA	AA	AA	AA	AA
277	M	76	445	14.9	44.3	6500	100	33.5	33.6	14.5	36	58	6			26	20	1.5	152	76	104	7.8	51			AA	AA	AA	AA	AA	AA	AA	II	AA	AA
280	F	50	463	14.2	42.8	4200	92	30.7	33.2	32.2	34	60	4	2		22	24	0.6	199	118	88	3.7	65			AA	AI	AI	AA	AI	AA	AA	AI	AA	AA
285	F	63	467	14.2	41.7	5200	89	30.4	34.1	20.7	28	59	5	8		15	15	0.8	270	113	101	6.3	67			AI	AI	AA	AA	AA	0	0	0	AA	AA
288	F	50	459	13.7	41.4	6000	90	29.8	33.1	30	26	66	6	1	1	16	12	0.8	191	115	111	5.1	69			0	0	0	0	0	0	0	0	0	0
290	F	29	394	12	35.8	7100	91	30.5	33.5	24.5	26	66	6	2		12	10	0.6	127	43	90	2.7				AA	AA	AI	AA	AA	AA	0	AA	AA	AA
291	F	31	435	13.1	39.8	6000	92	30.1	32.9	24.1	27	65	6	2		23	46	0.7	207	199	87	3.5	56			AA	0	AA	AA	AI	AA	AA	AI	AA	0
293	F	64	409	13.2	40.2	7100	98	32.3	32.8	25.4	36	58	4	2		20	32	0.8	204	115	149	5	67			AA	AA	AA	AA	AA	AA	AA	AA	AA	AA
295	M	58	516	16.1	46.6	4100	90	31.2	34.5	18.3	44	44	9	2	1	41	72	1.3	162	161	93	8	46			AA	AA	AI	AA	AA	AA	AA	AA	AA	AA
297	F	68	423	12.4	38.8	7600	92	29.3	32	27.6	36	56	5	3		35	34	0.8	220	86	93	5.7	60			AI	II	AA	AA	AA	AA	AA	AI	AA	AA
298	M	47	530	16.1	46.7	9300	88	30.4	34.5	26.9	26	63	7	3	1	16	23	1.2	186	148	106	5.3	56			AA	0	AI	II	AA	AA	AA	II	AA	AA
299	M	37	508	15.9	45.1	8800	89	31.3	35.3	20.8	27	66	6	1		23	50	1.2	199	152	85	6.7	43			0	0	0	0	0	AA	0	0	0	0
301	F	40	481	15	43.4	8700	90	31.2	34.6	26.3	20	74	5	1		17	12	1	218	102	95	5.4	63			0	0	0	0	0	0	0	0	0	0
304	F	49	386	11.6	36.2	5000	94	30.1	32	30.8	37	55	6	1	1	15	13	0.8	212	137	96	4.1	60			0	0	AA	0	0	AA	0	II	0	0
305	F	34	531	12.2	37.5	5400	71	23	32.5	33.2	30	61	4	5		16	12	0.9	177	42	86	4.4	69			0	0	AA	0	AI	AA	0	0	0	0
308	M	53	535	16.5	46.6	3900	87	30.8	35.4	20.3	33	60	5	2		16	19	1.3	259	63	91	6.7	71			0	0	0	0	0	0	0	0	0	0
310	F	50	498	11.4	36.9	9700	74	22.9	30.9	28.8	25	68	5	2		56	73	0.9	215	106	85	5.6	61			AA	0	AI	AA	AA	AA	0	AA	AI	AI
318	M	33	537	16.1	47.2	6500	88	30	34.1	25.3	30	62	5	3		28	40	1.3	150	275	95	6.4	34			AI	AI	AA	AA	AA	AA	AA	0	AA	AA
324	M	23	497	15.3	45.6	6500	92	30.8	33.6	27.8	27	65	7	1		27	30	1.1	154	127	108	6.7	49			0	0	II	0	0	AA	AA	AI	0	0
325	F	24	451	13.3	39.8	7500	88	29.5	33.4	17.1	31	52	8	9		17	23	1	176	50	98	6.2	82			AA	AI	AA	0	AA	AA	AI	AI	0	0
326	F	57	477	14	43	6600	90	29.4	32.6	36.4	36	56	6	2		17	24	1	181	124	118	5.8	67			AA	0	AI	0	AA	AA	0	AA	AA	AA
328	M	51	545	17.3	51.4	8200	94	31.7	33.7	27.3	27	66	6	1		25	24	0.9	164	212	106	5.8	68			AA	AA	AI	AA	II	AA	AA	AA	AI	AI
329	M	40	483	14.6	44.4	6800	92	30.2	32.9	26.6	41	51	6	2		19	35	1	226	187	98	6.9	63			AA	0	AI	AA	AA	AA	0	AA	AA	AA
334	F	50	428	12.7	38.2	6600	89	29.7	33.2	34.1	41	52	5	2		25	18	0.7	182	237	99	7.1	69			AI	II	AA	AA	AA	0	0	AA	AA	AA
337	M	54	425	14.5	41.6	4000	98	34.1	34.9	12.8	21	69	8	2		29	22	1.2	223	64	102	5.5	80	137		AI	0	AI	AA	AA	0	AI	0	AA	AA
339	M	54	451	15.1	43.5	4600	97	33.5	34.7	18.5	38	54	6	2		25	45	1.1	193	288	132	6.9	41			0	0	0	0	AA	AA	0	0	0	0
343	F	26	474	12.8	39.6	5500	84	27	32.3	25.7	27	65	7	1		13	7	0.7	168	40	82	3.8	75			AI	II	AI	AA	AA	AA	AI	II	AA	AA
345	F	53	555	12.3	38.7	3600	70	22.2	31.8	21.4	40	51	5	3	1	18	25	0.8	138	67	106	6	63			AI	II	AI	AA	AA	AA	AI	II	AA	AA
346	F	88	371	11.6	37.1	5700	100	31.3	31.3	23.8	36	56	7	1		17	9	0.8	180	92	88	4.8	77			AA	AA	AA	AA	AI	AA	AA	AI	AA	AA
347	M	67	535	16.8	50.6	5500	95	31.4	33.2	25.3	38	55	6	1		16	17	1.1	184	103	102	8.5	48			AA	AA	AA	AA	AI	AA	AA	AA	AA	AA
348	M	44	508	15.9	47.7	7400	94	31.3	33.3	25.3	41	52	6	1		41	56	1	215	240	140	8	57			AA	AA	AI	AA	AA	AA	AA	II	AI	AI
350	M	70	440	13.4	39.6	5300	90	30.5	33.8	21.4	24	68	5	3		22	14	1.1	165	79	110	5.4	58			AA	AA	AA	AA	AA	0	AA	AI	AA	AA
356	F	50	435	13.4	39.9	4800	92	30.8	33.6	20.9	37	56	5	2		29	26	0.8	225	61	95	4.4	71	151		AA	AA	AA	AA	AA	AA	AA	AI	AA	AA
359	F	88	437	13.6	41.4	6600	95	31.1	32.9	30.8	17	74	8	1		28	15	1.1	168	89	112	8.1	76			AA	AA	AI	AA	AA	AA	0	AI	AA	AA
361	F	21	429	12.9	39.2	5700	91	30.1	32.9	30.6	40	49	6	5		24	13	1	216	81	85	4.6	63			AA	AA	AI	0	0	AA	AA	AI	0	0
363	M	29	499	15	45.4	5800	91	30.1	33	23	32	57	7	4		16	27	1.1	173	55	90	5.3	62	112		AI	0	AA	0	AA	AA	AA	AI	0	AA
368	F	80	471	14	41.9	9200	89	29.7	33.4	27.4	26	68	5	1		16	15	1	239	127	102	6.8	74			AI	AI	AA	AA	AA	AI	AI	AI	AA	AA
369	M	81	410	12.6	37.3	4500	91	30.7	33.8	16.7	35	57	6	2		24	21	1	196	39	103	6.7	79			AI	AI	AA	AA	AI	AA	AA	AI	AI	AI
371	F	71	423	12.4	37.1	6300	88	29.3	33.4	17.5	39	54	6	1		21	23	1.1	155	126	101	6.1	56			AA	AA	AA	AA	II	AA	AA	AA	AA	AA
372	M	61	400	12.5	36.6	6100	92	31.3	34.2	17.5	41	52	5	2		19	13	1.2	175	70	136	6.5	60			AA	AA	II	AA	AA	AA	AI	AI	AA	AA
373	M	24	681	14.4	43.6	5500	64	21.1	33	23.5	32	62	5	1		13	17	1.2	176	123	92	6.2	55			AA	AI	AI	AA	AI	AA	AA	AI	AA	0
374	F	72	427	13.1	39.8	4600	93	30.7	32.9	24.5	34	56	7	2	1	23	17	0.7	178	64	97	5.2	72			AA	AA	AI	AA	AA	AI	AI	II	AI	AI
376	F	68	476	14.3	42	7700	88	30	34	15.1	34	53	5	7	1	49	27	0.9	205	107	106	6	47			AA	AA	II	AA	AA	AI	AI	II	AA	AA
381	F	52	448	13	38.7	5500	86	29	33.6	22.8	38	55	5	2		15	11	0.8	169	81	100	5.5	56			AA	AI	AA	AA	AI	AA	AA	AI	AA	AA
384	M	31	582	17.3	48.8	6300	84	29.7	35.5	42.2	25	58	7	9	1	19	31	1	176	104	103	5.8	39			0	0	0	0	0	0	0	0	0	0
386	M	44	495	15.5	46.6	6000	94	31.3	33.3	25.4	42	48	6	4		19	26	1.2	185	156	93	4	49			AA	AA	AA	AA	AI	AA	AA	AA	AA	AA
388	M	40	527	16.2	47.1	8400	89	30.7	34.4	26	37	57	5	1		45	87	1.2	273	525	110	7.1	43			AI	AI	AI	AA	AI	AA	AA	AA	AA	AA
390	M	67	569	16.6	50	6400	88	29.2	33.2	14.5	34	58	5	3		24	26	1.1	152	90	116	7.2	35			AI	AI	AI	AA	AI	AA	AI	AI	AA	AA
392	F	64	469	14.4	43.1	5400	92	30.7	33.4	22.6	57	35	6	2		34	33	1	269	164	101	7.2	54			AI	AI	AI	AA	AA	AA	AA	0	AA	AA
400	M	38	652	14.2	45	7000	69	21.8	31.6	27.7	30	63	5	2		26	34	1.2	173	212	97	6.8	44			AA	AA	AI	AA	AA	0	0	II	AA	AA
403	M	24	504	15.4	45	6700	89	30.6	34.2	21.6	29	60	5	5	1	21	20	1	129	76	82	5.3	53			AA	AA	AA	AA	AA	AA	AA	AA	AI	AI
404	M	26	496	14.9	44	6400	89	30	33.9	32.4	28	64	5	3		16	18	1	135	61	89	7.7	59			AA	AA	AA	0	AA	AA	AA	AI	AI	0
407	F	29	460	13.9	39.7	4700	86	30.2	35	22.7	27	63	6	4		21	16	0.9	165	40	89	4.9	69	80		AA	AA	AI	II	AA	AA	AA	AA	AI	AI
408	F	51	435	13.7	41.5	5100	95	31.5	33	22.6	30	63	5	2		19	29	0.9	218	90	108	5	65			AI	AI	AA	AA	AI	AA	AA	AI	AA	AA
409	M	52	542	17	49.8	6000	92	31.4	34.1	19.8	25	62	7	5	1	21	26	1.2	166	73	93	7.2	53			AA	AA	AA	AA	AA	AA	AA	AA	AA	AA
412	F	39	489	13.9	41.6	6400	85	28.4	33.4	25.6	27	61	6	6		17	10	0.9	151	113	94	4.8	47			0	0	0	0	0	0	0	0	0	0
417	F	24	491	14.6	44	7000	90	29.7	33.2	28.6	25	69	4	2		18	17	0.8	184	44	93	5.8	58			0	0	0	0	0	0	0	0	0	0
418	F	25	538	13.9	41.6	4100	77	25.8	33.4	25.2	50	41	7	2		24	36	0.8	161	45	86	5.4	70			AA	AA	II	AA	0	AA	0	0	AA	AA
419	M	30	530	16.5	48.2	7500	91	31.1	34.2	24.6	25	66	7	2		19	18	1.2	143	154	90	5.7	37			0	AI	0	0	0	0	0	0	0	0
420	M	64	472	14.7	43.8	5500	93	31.1	33.6	19.7	24	66	6	3	1	23	13	1.5	156	107	120	6.7	41			0	0	0	0	0	0	0	0	0	0
422	F	29	455	12.9	39.7	6800	87	28.4	32.5	26.8	36	54	5	5		20	13	0.8	177	36	73	6.2	82			0	0	0	0	0	0	0	0	0	0
423	F	26	450	13.4	40.1	4500	89	29.8	33.4	19.6	36	55	8	1		17	9	0.8	144	32	91	5	64			0	0	0	0	0	0	0	0	0	0
425	F	25	445	13.4	40.1	6700	90	30.1	33.4	27.4	18	79	3			16	8	0.9	186	67	93	4.3	73			0	0	0	0	0	0	0	0	0	0
427	F	67	410	12.7	38	4800	93	31	33.4	20.8	34	56	7	3		17	17	1	218	99	86	7.1	54			0	0	0	0	0	0	0	0	0	0
429	M	28	437	14.2	43.1	4500	99	32.5	32.9	16.7	37	54	6	3		27	23	1	168	36	98	6.6	83			AA	0	AA	AA	0	0	0	0	AA	0
432	M	58	477	15.5	45.1	4800	95	32.5	34.4	19.1	30	56	9	4	1	58	31	1.2	202	837	103	9.5	54			0	0	0	0	0	0	0	0	0	0
440	M	64	480	14.6	43.7	7800	91	30.4	33.4	23.4	24	66	7	3		20	19	1	203	157	95	6.3	62	126		0	AA	0	0	0	0	0	0	0	0
447	M	30	652	15.4	46.8	10300	72	23.6	32.9	26.6	32	58	6	4		18	28	1.1	157	98	94	4.5	43			0	0	0	0	0	0	0	0	0	0
449	M	57	467	14.3	42.4	5800	91	30.6	33.7	14.2	21	69	5	4	1	25	27	1.6	188	88	98	7.6	49			AA	AI	AI	AA	AI	AA	AA	AA	AA	AA
451	M	33	524	15.2	45.9	6400	88	29	33.1	29.7	21	69	6	4		18	26	1.1	212	68	96	6.2	57			0	0	0	0	0	0	0	0	0	0
452	M	25	719	15	45.7	6900	64	20.9	32.8	25	32	62	5	1		15	14	1.3	161	133	92	7.2	57			AA	AI	AI	AA	AA	AA	AA	AA	AA	AA
454	F	51	483	10.2	31.3	4700	65	21.1	32.6	27.4	33	59	6	2		16	14	0.7	167	71	97	3.7	61			AA	AI	AI	AA	AA	AA	AA	AI	AI	AI
455	M	49	539	16	46.6	6300	87	29.7	34.3	20.2	36	51	9	4		24	37	1	214	396	112	5.7	43			AA	AA	AA	AA	AA	AI	AI	AI	AI	AI
461	F	41	427	12.8	38.4	4500	90	30	33.3	21.8	38	53	5	4		19	20	0.8	143	48	94	3.1	79			AA	AA	AA	AA	0	0	AI	0	AA	AA
464	M	48	509	16.6	46.2	6200	91	32.6	35.9	25.3	28	58	11	2	1	36	77	1.2	246	159	107	6.9	60	173		AA	AA	AA	AA	AA	AA	AI	AI	AA	AA
469	M	22	543	16.4	47.3	7000	87	30.2	34.7	29.8	29	66	5			16	27	1	181	64	96	7.4	64			AA	AI	AI	AA	AA	AA	AA	AA	AI	AI
471	F	27	489	14.4	43.5	8300	89	29.4	33.1	35.9	35	56	4	5		12	14	0.7	190	147	91	6.4	53			AA	AI	AI	AA	AA	AA	AA	AA	0	AA
472	F	48	416	12.1	36.5	5400	88	29.1	33.2	17.9	31	61	7	1		21	19	0.8	188	60	88	5.8	75			AA	AA	AA	AA	AI	AA	AA	AI	AI	AI
473	M	49	476	14.2	42.8	5000	90	29.8	33.2	18.3	30	59	6	5		22	26	1.1	184	123	88	7.4	45			AI	AI	AI	AA	AI	AA	AA	AA	AA	AA
474	F	28	428	13.7	40.3	5900	94	32	34	22.5	27	66	6	1		14	12	0.7	148	32	94	4.5	71			AI	AI	AA	AA	AA	AA	AA	AA	AI	AI
476	M	30	560	17.4	50.9	6300	91	31.1	34.2	25.1	18	73	6	3		13	16	1.1	181	96	109	6.8	61			AA	AA	AI	AA	AA	AI	AI	II	AA	AA
480	M	26	587	17.6	51.1	5600	87	30	34.4	27.5	30	61	7	2		20	26	1.3	178	115	89	6.4	42			0	0	0	0	0	0	0	0	0	0
482	M	25	512	15.6	45.8	5300	90	30.5	34.1	26.7	32	60	6	1	1	20	22	1.1	138	46	95	7.3	52			0	0	0	0	0	0	0	0	0	0
486	M	25	479	14.2	43.2	5300	90	29.6	32.9	18.4	28	61	7	3	1	19	17	1	195	31	97	5.2	55			AA	AA	AI	AA	AA	AI	AI	II	AA	AA
488	F	27														16	14	0.8	192	45	84	5.5	85	105		0	0	0	0	0	0	0	0	0	0
490	M	25	539	17.1	47.6	9200	88	31.7	35.9	28.8	27	57	7	8	1	18	23	1.1	194	110	104	8.5	42			0	0	0	0	0	0	0	0	0	0
493	F	56	476	14.2	40.9	6800	86	29.8	34.7	25.6	32	59	5	3	1	24	33	0.6	219	67	93	9.5	60			AA	AI	AI	AA	AA	AA	AI	AI	AA	AA
495	F	78	438	13.1	39.8	6100	91	29.9	32.9	29.4	29	63	6	2		12	15	1.3	167	150	113	10.1	64			0	0	0	0	0	0	0	0	0	0
497	F	24	450	12.6	38.8	7100	86	28	32.5	23.6	19	69	7	5		32	48	0.7								AI	AI	AI	AA	AA	AA	AA	AI	AA	AA
498	M	42	385	11.5	35.1	5200	91	29.9	32.8	23.9	24	68	7	1		15	21	1	199	67	103	3.9	70			0	0	0	0	0	0	0	0	0	0
499	M	29	509	15.2	44.5	6200	87	29.9	34.2	27.2	32	59	6	3		17	13	1.1	157	83	99	6.3	58			0	0	0	0	0	0	0	0	0	0
502	F	20	483	13.1	40.2	7500	83	27.1	32.6	24.1	27	63	5	4	1	16	9	0.8	165	43	97	5	69			0	0	0	0	0	0	0	0	0	0
503	F	22	443	13.3	38.3	6300	87	30	34.7	26.9	23	71	5	1		34	38	0.8	154	36	80	5.8	64			AA	0	0	0	0	0	0	0	0	0
515	F	50	412	10.6	34.9	7100	85	25.7	30.4	33.1	18	74	7	1		15	11	0.8	163	76	96	3.9	64			0	0	0	0	0	0	0	0	0	0
520	M	48	489	15.5	44.9	6200	92	31.7	34.5	22.1	31	58	9	2		28	22	1	200	77	97	5	84			0	0	0	0	0	0	0	0	0	0
522	M	38	494	15.7	44.8	4800	91	31.8	35	22.6	50	40	6	4		19	26	1.2	180	64	106	6	74			0	0	0	0	0	0	0	0	0	0
524	F	64	458	13.7	42.7	7600	93	29.9	32.1	21.2	44	47	6	3		23	24	0.8	214	227	97	5.5	68			0	0	0	0	0	0	0	0	0	0
529	F	50	502	13.6	41.2	7200	82	27.1	33	37.8	40	47	9	4		16	15	0.9	225	192	182	6.3	56			0	0	0	0	0	0	0	0	0	0
531	M	50	510	17	48	7100	94	33.3	35.4	27.6	28	67	4	1		26	25	1.1	214	42	116	7.6	75			0	0	0	0	0	0	0	0	0	0
540	F	64	461	14.1	43	3100	93	30.6	32.8	20.2	31	62	5	2		22	18	0.9	203	61	89	4.5	79			AA	AA	AA	AA	AA	AI	AI	AI	AA	AA
542	F	50	409	12.7	40.1	5100	98	31.1	31.7	28.6	40	54	5	1		17	17	0.9	158	59	103	4.1	50			0	0	0	0	0	0	0	0	0	0
544	F	51	490	14.6	42.7	6100	87	29.8	34.2	24.1	37	58	4	1		22	18	0.8	181	64	102	4.3	74			0	0	0	0	0	0	0	0	0	0
546	F	52	422	12.8	39	5100	92	30.3	32.8	26.4	46	46	6	2		21	20	0.9	196	67	137	5.5	45			AA	AA	AI	AA	AI	AA	AI	II	AA	AA
550	M	30	506	15.4	44.8	9500	89	30.4	34.4	37.2	27	62	6	5		38	92	1.2	206	161	93	11.8	46			0	0	0	0	0	0	0	0	0	0
553	F	74	482	14.2	43	9600	89	29.5	33	27.9	35	56	6	3		19	16	0.9	247	306	95	5.7	46			AI	AI	AA	AA	II	AA	AI	II	AA	AA
555	M	51														77	152	1.1	203	125	113	7.8	57			AI	AI	AI	AA	0	0	AA	AI	AA	AA
559	F	27	449	13.2	38.8	3700	86	29.4	34	22	28	62	5	5		13	6	0.9	196	163	89	4.4	75			AA	AA	AI	AA	AI	AA	AA	II	AA	AA
560	F	26	448	14.6	42.5	9600	95	32.6	34.4	30.8	25	68	5	2		16	13	0.7	193	37	94	3.2	84			0	0	0	0	0	0	0	0	0	0
567	F	46	471	12.5	38.9	5200	83	26.5	32.1	18.7	37	55	4	4		21	19	0.8	133	53	96	5	61			0	0	0	0	0	0	0	0	0	0
569	M	70	550	16	45.9	6200	84	29.1	34.9	20	18	66	13	3		22	19	1.3	220	185	101	7	46			AA	AA	AA	AA	AA	AA	AA	AI	AI	AI
581	F	51	484	14.7	42.8	8500	88	30.4	34.3	27.1	29	66	4	1		22	23	0.7	221	151	110	6.2	53			0	0	AI	0	0	0	0	0	0	0
589	M	42	528	16.5	46.6	5700	88	31.3	35.4	26.3	36	58	5	1		25	35	1.1	163	213	93	7.1	36			AA	AI	II	AA	AA	AA	AA	AA	AA	0
591	F	30	424	12.5	36.7	5600	87	29.5	34.1	25.2	29	65	5	1		19	12	1.1	164	70	94	5.4	65			0	0	0	0	0	0	0	0	0	0
593	M	37	615	18.7	55.4	5800	90	30.4	33.8	16.3	32	60	6	1	1	24	68	1.1	141	179	88	6.1	42	81		AA	AI	AI	AA	AA	AA	AA	AI	AA	AA
594	M	68	654	13.8	43	5300	66	21.1	32.1	23	36	56	6	2		22	25	1	203	161	102	8	35	154		AA	AA	AA	AA	AA	AA	AI	AI	AI	AI
596	F	56	528	10.9	35.3	4900	67	20.6	30.9	38.5	30	60	7	2	1	22	27	0.9	218	177	89	5.9	43			0	0	0	0	0	0	0	0	0	0
599	F	64	451	14.7	44.4	6200	98	32.6	33.1	24.3	38	54	6	2		18	14	0.8	229	95	95	6.5	60			AA	AI	AA	AA	AA	AI	AI	AI	AA	AA
601	F	46	454	14	39.6	6600	87	30.8	35.4	25.4	32	60	6	2		22	24	0.7	167	125	98	3.8	47			0	0	0	0	0	0	0	0	0	0
603	F	33	479	13	40	5500	84	27.1	32.5	27.2	21	71	6	2		15	12	0.8	194	42	96	5.2	67			0	0	0	0	0	0	0	0	0	0
606	F	51	475	13.3	40.3	6500	85	28	33	31.6	33	62	5			24	12	0.9	197	222	101	5.8	47			0	0	0	0	0	0	0	0	0	0
607	F	28	450	13.4	39.9	7600	89	29.8	33.6	27	26	70	4			25	29	0.8	174	79	95	4.3	71			0	0	0	0	0	0	0	0	0	0
609	F	30	417	12.4	37.2	6400	89	29.7	33.3	23.4	32	60	7	1		10	7	0.7	155	78	88	4.1	50			0	0	0	0	0	0	0	0	0	0
612	M	58	501	15.3	46.4	8400	93	30.5	33	26.6	27	63	7	3		21	42	1.3	173	109	139	7.8	45			AA	AA	AI	AA	AA	0	0	0	0	0
614	M	9	499	14.5	42.7	5100	86	29.1	34	31.3	32	58	9	1												AI	AI	AA	AA	0	0	0	0	AI	AI
626	M	48														25	36	0.85	257	343	100		49			AA	0	AI	II	AA	AA	AA	II	AI	AI
650	M	52	539	15.1	44.3	4300	82	28	34.1	21.2	44	45	8	3		15	17	1.1	191	190	93	7.5	47			AA	AI	AA	AA	AI	AA	0	II	AA	AA
651	F	72														22	13	0.72	217	94	83		64			0	0	0	0	0	0	0	0	0	0
659	F	56														22	18	0.66	229	99	92		76			0	0	0	0	0	0	0	0	0	0
669	F	76														31	36	0.57	155	206	302		56			AI	0	AA	0	AA	AA	0	0	0	0
671	M	58														24	23	1.02	178	126	98		34			AA	AA	II	AA	AA	AI	0	0	AA	AA
673	M	44														75	139	1.08	211	455	140		33			AA	0	AA	0	AA	AA	AA	AA	0	0
682	F	44														17	15	0.82	152	46	93		52			AA	AI	AI	AA	AI	AA	AA	AI	AA	AA
685	F	78														25	26	0.63	191	156	96		48			AI	0	AA	0	0	AA	0	0	AA	0
688	M	76														19	21	1.07	168	87	195		46			AA	AA	AI	AA	AA	AA	0	AI	AA	AA
689	M	43														27	32	1.01	165	265	106		36			0	0	0	0	0	0	0	0	0	0
692	F	78														24	17	0.79	182	56	140		59			AA	AA	AA	AA	AA	AA	AA	II	AI	0
696	F	93														14	11	0.96	170	82	255		43			AA	0	AA	0	AA	AA	0	0	0	0
704	F	65														16	13	0.95	275	109	90		88			AA	AA	AI	AA	AA	AA	0	AA	AA	AA
706	M	56														29	47	0.81	192	244	75		45			AA	AA	AI	AA	AA	AA	0	AI	AI	0
711	M	76														20	25	1.3	199	137	119		49			AA	0	AA	0	AA	AA	0	0	0	0
724	F	68														24	21	0.88	152	106	90		72			AA	AA	AA	AA	AI	AA	AA	AA	AA	AA
733	F	50														26	19	0.72	178	92	82		48			AA	AA	AI	AA	AI	AA	AA	AI	AA	0
735	F	44														23	22	0.7	208	62	99		71			AA	AI	AA	0	AA	AA	AI	II	AA	AA
739	M	56														18	13	2.22	211	284	239		33			AI	AA	AI	AA	AA	AA	AA	AI	AA	AA
741	M	86														25	21	1.33	157	77	113		55			AA	AA	AI	AA	AA	AA	0	AI	AA	0
745	F	50														27	23	0.68	185	69	88		72			0	0	0	0	0	0	0	0	0	0
748	M	84														18	9	5.52	151	156	216		37			AI	AI	AI	II	AI	AA	AA	AA	AA	AA
757	M	78														83	106	0.96	191	53	121		66			AA	AA	AI	AA	AA	AA	AA	AA	AI	AI
763	F	69														18	16	0.83	178	166	102		56			AA	AI	AI	AA	AA	AA	AA	II	AI	AI
765	M	58														13	12	0.87	157	552	329		25			AI	AI	AI	AA	AA	AA	AA	AI	AA	AA
767	M	49														18	25	1.19	221	239	296		48			AA	AI	CG	AA	AI	0	AA	AA	AA	AA
771	F	69														35	52	0.77	184	34	95		100			AI	AI	AA	AA	AA	AA	AA	AA	AA	AA
780	F	42														24	20	0.66	185	182	89		48			AA	AI	AA	AA	AA	AA	AI	AI	AI	AI
797	F	25	446	14.2	42.1	3600	94	31.8	33.7	22.9	33	55	6	6		16	11	0.9	174	41	80	4.7	79			AI	AI	AA	AA	AA	AA	0	AI	AA	AA
798	F	24	426	12.2	37.1	4500	87	28.6	32.9	28.2	35	56	8	1		14	11	0.9	176	39	87	4.6	84			AA	AA	AA	0	AA	AA	0	AA	AA	0
801	M	36	522	14.8	44.1	6200	85	28.4	33.6	33.5	37	47	5	11		27	55	1	237	109	98	5.4	64	164		0	0	0	0	0	0	0	0	0	0
809	F	37																								0	0	0	0	0	0	0	0	0	0
815	M	79														29	18	1.18	196	46	102		67			AA	0	0	0	AA	AA	0	II	0	0
822	F	65														21	21	0.72	202	74	86		54			0	0	0	0	0	0	0	0	0	0
827	F	53														16	12	0.81	169	103	110		41			AI	AI	AI	AA	AA	AA	AA	AA	AA	AA
828	M	86														41	36	1.04	161	79	87		63			AA	0	AI	0	0	AI	0	0	0	0
831	M	78														18	11	1.74	156	199	97		42			AA	AI	AI	AA	AA	AA	AA	AA	AA	AA
833	F	65														19	13	0.83	196	67	119		57			AA	0	AI	0	AA	0	0	0	0	0
834	F	69														25	20	0.96	190	60	83		68			AA	AI	AA	AA	AA	AA	0	0	AA	0
843	F	55														19	24	1.01	194	189	104		54			0	0	0	0	0	0	0	0	0	0
844	M	66														41	39	1.11	176	73	84		58			AI	II	AA	AA	II	AA	0	0	AA	AA
845	M	54														24	39	1.22	223	135	89		51			AI	AI	AI	AA	AA	AA	AA	AI	AA	AA
848	M	48														22	20	0.85	141	106	87		72			AA	AA	AI	AA	AI	AA	0	0	AA	AA
855	M	86														30	19	1.14	226	124	196		62			AA	AA	AI	II	AI	AA	0	II	AA	AA
860	M	86														14	4	1.2	155	56	65		54			AI	AI	AI	AA	AA	AI	AI	AI	AI	AI
861	F	45														21	19	0.97	176	80	67		85			II	II	AA	AA	AA	AA	AA	AA	AA	AA
864	F	70														23	18	1.59	122	227	333		47			AA	AA	AA	AA	AA	AA	AA	II	AA	AA
867	M	84														27	28	1.4	176	77	103		58			AA	AA	II	AA	AA	AA	AA	AA	AA	AA
869	F	55														22	40	0.84	205	257	303		61			AA	AI	AA	AA	AA	AA	AA	AI	AI	AI
871	F	50														24	14	0.86	209	91	88		81			AA	AA	AI	AA	AI	AA	AA	AA	AA	AA
878	F	64														21	16	0.75	224	58	90		90			AA	0	0	0	0	0	0	0	0	0
880	M	89														20	27	1.39	161	136	217		62			AA	AA	AA	AA	AA	AA	AA	AI	AA	AA
883	M	87														18	14	1.24	182	61	89		61			AA	AA	AA	II	AA	AA	AA	AI	AA	AA
892	F	63														21	20	0.62	181	234	143		38			AA	0	AI	AA	AI	AA	AA	AI	AA	0
895	F	64														18	13	0.69	231	52	87		84			0	0	0	0	0	0	0	0	0	0
902	F	50														22	14	0.81	159	37	108		69			AA	AI	AA	AA	AI	AA	0	AA	AA	AA
903	M	58														30	39	0.8	174	91	94		63			AI	AI	AI	AA	AA	AA	0	AA	AA	AA
906	F	70														40	60	0.7	171	162	172		54			AA	0	AI	AA	AA	AA	AA	AI	AA	AA
907	F	76														42	25	0.96	166	82	164		45			AA	AA	AA	AA	AA	AA	AA	AI	AA	AA
915	F	78														26	17	0.78	134	46	106		53			AA	AA	AI	II	AA	AA	AA	AI	0	AA
918	M	72														33	23	0.98	222	229	196		73			AI	AI	AI	AA	AA	AA	AI	AI	AA	AA
919	F	62														25	50	0.73	213	168	120		59			AA	AA	AA	AA	AI	AA	AI	AI	AA	AA
920	M	40														15	23	1.06	195	122	97		58			AA	AA	AI	AA	AI	0	0	0	AA	AA
924	F	48														16	13	0.85	181	135	96		40			AI	AI	AA	AA	II	AA	0	0	AA	AA
931	F	70														26	23	0.81	184	155	96		41			0	0	0	0	0	0	0	0	0	0
932	F	65														20	14	1.05	150	69	87		50			AA	AI	AA	AA	AA	AA	AA	AI	AI	AI
936	M	47														32	46	1.13	189	394	183		44			AI	AI	AA	II	AA	AA	AA	II	AA	AA
938	M	53														32	32	1.34	159	125	191		38			AI	AI	AI	AA	AA	AA	AA	AI	AA	AA
939	M	74														32	32	1.34	159	125	191		38			AA	AA	AA	AA	AA	AA	AA	II	AA	AA
948	M	49														39	25	0.97	196	213	121		39			AA	AA	II	AA	AI	AA	AA	AI	AA	AA
950	M	49														19	22	1	135	100	121		39			AI	0	AA	AA	AA	AA	0	0	0	0
952	M	52														19	14	1.29	126	146	114		39			AI	AI	AA	AA	AI	AA	0	II	AA	0
953	M	89														30	14	1.24	168	83	79		57			AI	0	AI	AA	AA	AA	0	II	AA	0
954	M	48														24	19	1.12	129	46	85		56			AA	0	AI	0	AI	0	0	0	0	0
959	M	66														23	30	1.03	195	142	114		50			AA	AA	II	AA	AA	AA	AA	AI	AA	AA
967	M	46														26	27	1.06	213	279	79		36			0	0	AA	0	AA	0	0	0	0	0
975	M	68														25	26	1.2	141	60	129		44			AI	AI	AI	AA	AA	AA	AA	AI	AI	AI
978	M	68														30	39	1.22	194	226	97		36			AA	AA	AA	AA	AA	AI	AI	AI	AI	AI
984	M	69														32	48	1.13	163	100	169		38			AI	II	AA	AA	AA	AA	AI	II	AI	AI
985	F	50														22	21	0.73	181	98	78		55			AA	AA	AI	AA	AA	AA	AA	AA	AA	AA
992	F	53														17	15	0.87	247	224	82		75			AI	AI	AA	AI	II	AI	II	II	AA	AA
993	M	58														19	9	1.36	190	298	84		31			AA	AA	AA	AI	II	AA	II	II	AA	AA
994	F	71														26	16	1.59	160	218	125		39			AA	AI	AA	AA	AA	AA	AI	AI	AA	0
995	M	78														32	18	0.98	274	225	86		49			AA	AI	AI	AI	AA	AA	II	II	AI	AI
996	M	78														21	18	1.18	251	98	98		69			AI	0	AA	AA	AA	AA	II	AA	AA	0
997	M	80														22	14	1.9	140	74	225		46			AA	AA	AI	AI	AA	AA	AA	AA	AI	AI
998	F	71														20	17	0.99	276	83	92		47			II	II	AA	II	AA	AI	AI	AA	AA	AA
999	F	81														23	19	0.91	197	54	98		87			AA	AA	AA	AI	AA	AA	II	AA	AI	AI
1000	M	57														31	38	1.12	204	85	91		54			AA	AA	AA	II	AA	AA	AA	AA	AA	AA
1001	M	54														29	33	1.07	197	53	103		52			AI	AI	AA	0	AA	AA	II	AA	AI	AI
1002	F	57														38	34	0.83	199	63	88		95			AA	AI	AA	II	AA	AA	AA	AA	AA	AA
1003	M	60														28	32	1.23	195	119	79		42			AA	0	0	0	AA	AA	II	AA	0	0
1004	M	82														27	27	1.43	203	192	144		59			AI	AI	AA	AI	II	AA	II	II	AI	AI
1005	F	65														31	32	0.88	164	52	191		69			AI	AI	AI	II	AA	AA	AA	AA	AI	AI
1006	F	54														20	14	0.78	204	85	82		53			AA	AA	AA	II	AA	AI	AI	AA	AA	AA
1007	F	52														21	23	0.8	194	99	123		46			AA	AA	AI	II	AA	AA	AA	AA	AI	AI
1008	F	74														27	24	0.85	148	144	83		44			AA	AA	AI	II	AA	AA	AA	AA	AA	AA
1009	F	70														26	24	0.89	202	123	99		51			AA	AA	AA	II	AA	AI	II	AA	AA	AA
1010	F	61														21	19	0.78	212	216	82		48			AA	AA	AA	II	AA	AI	II	AA	AA	AA
1011	F	74														20	11	0.91	144	95	92		37			AA	AI	AA	II	II	AI	II	II	AA	AA
1012	M	56														25	25	1.08	178	71	85		53			AI	AI	AA	AA	0	AA	AA	AA	AA	AA
1014	F	56														25	20	0.74	196	56	66		84			AA	AA	AI	AA	AA	AA	AA	AA	AA	AA
1022	M	50																								AI	0	AI	AA	AA	AA	AA	AI	AA	AA
1027	M	66														22	22	1.49	217	55	91		49			AA	AA	AI	AA	AA	AA	0	0	AA	AA
1028	M	68														26	19	0.95	163	103	141		33			AA	AA	AA	AA	AA	AA	0	0	AA	AA
1029	F	70														20	16	0.86	162	77	84		73			AA	AA	AI	AA	AA	AA	0	AA	AA	AA
1032	F	76														17	10	1.03	220	114	117		76			0	0	0	0	0	0	0	AI	0	0
1034	F	69														21	19	0.68	217	107	92		62			II	II	AA	AA	AA	AA	0	AI	AA	AA
1037	F	65														19	14	0.87	196	153	110		44			AA	AA	AA	AA	AI	AA	AA	AA	AI	0
1038	F	65														37	44	0.74	241	168	89		65			AA	AA	AI	AA	AA	AA	AA	0	AA	AA
1040	M	48														36	49	1.2	154	170	125		59			AA	0	II	0	AI	AA	AI	AI	AA	0
1043	M	68														46	43	1.05	177	73	90		39			AI	0	AI	0	AA	AA	0	0	AA	0
1046	M	68														12	11	1.17	212	89	189		46			AA	0	AA	0	AA	AA	0	0	AA	0
1049	F	72														18	21	0.76	198	57	90		66			AA	AI	AI	AA	AA	AA	AA	AI	AI	AI
1050	F	61														26	22	0.94	196	110	98		49			AI	AI	AI	II	AA	AA	AA	II	AA	AA
1054	F	65																								AI	0	AA	AA	AA	AA	AA	AA	AA	0
1059	F	77														20	17	1	237	162	142		63			0	AA	0	0	0	0	0	0	0	0
1078	M	70														29	23	1.16	192	35	88		60			0	AI	AI	0	0	0	AI	0	0	0
1079	M	75														13	14	1.87	280	493	277		40			AA	0	0	0	0	0	0	0	0	0
1080	M	46														19	18	1.11	164	89	102		45			0	0	0	0	0	0	0	0	0	0
1099	F	78														23	21	0.89	254	107	105		82			0	0	0	0	0	0	0	0	0	0
1101	M	62														22	11	0.99	157	85	88		48			0	0	0	0	0	0	0	0	0	0
1106	F	43														22	23	1.1	273	113	77		65			0	0	0	0	0	0	0	0	0	0
1108	F	70														21	14	1.12	151	63	82		54			0	0	0	0	0	0	0	0	0	0
1112	F	80														24	20	0.97	244	247	90		61			AA	AA	AA	0	0	0	0	AA	0	0
1113	F	73														17	13	0.8	163	45	88		71			0	0	0	0	0	0	0	0	0	0
1115	F	90														28	15	1.03	181	81	100		85			0	0	0	0	0	0	0	0	0	0
1131	M	71														23	22	1.29	167	74	103		58			AA	AA	AA	0	0	0	0	0	0	0
1145	M	66														23	26	1.01	120	77	93		48			0	AI	AA	0	0	0	0	0	0	0
1148	M	66														21	12	0.88	211	108	88		63			0	0	0	0	0	0	0	AI	0	0
1149	M	73														28	26	1.04	145	65	131		45			0	0	0	0	0	0	0	AI	0	0
1158	M	63														19	24	1.07	197	199	112		45			0	0	0	0	0	0	0	0	0	0
1159	M	57														27	29	1.09	192	93	130		45			0	0	0	0	0	0	0	AI	0	0
1165	F	53														15	11	0.65	144	82	128		56			0	0	0	0	0	0	0	AI	0	0
1168	M	99														42	60	1.14	230	258	271		56			0	0	0	0	0	0	0	AI	0	0
1171	M	87														46	42	1.66	181	121	100		41			0	0	0	0	0	0	0	AI	0	0
1173	F	61														20	6	0.59	123	53	98		48			0	0	0	0	0	AA	0	0	0	0
1177	F	58														20	25	0.77	138	184	129		47			0	0	0	0	0	0	0	AI	0	0
1180	F	52														20	16	0.76	181	92	82		69			0	AI	0	0	0	AA	0	0	0	0
1186	F	56														17	10	8.4	186	111	53		57			0	0	0	0	0	0	0	AI	0	0
1188	F	54														21	15	0.77	176	80	81		76			0	0	0	0	0	0	0	AI	0	0
1189	M	54														22	30	1.66	186	133	87		52			0	0	0	0	0	0	0	0	0	0
1193	F	47														14	13	0.74	202	34	104		76			0	0	0	0	0	0	0	0	0	0
1194	F	53														19	15	0.68	192	65	104		66			0	0	0	0	0	0	0	0	0	0
1195	M	63														25	23	1.4	200	82	83		48			0	0	0	0	0	0	0	0	0	0
1199	M	55														28	47	1.21	199	108	84		43			AA	AA	II	AA	AI	AA	AA	AA	AA	AA
1201	M	67														24	14	0.89	155	62	75		59			AA	AI	AA	AA	AI	AA	AA	AA	AA	AA
1203	F	51														19	13	0.71	202	157	88		38			0	AA	AA	0	AA	AA	AI	AA	0	AA
1207	F	48														17	10	0.88	196	91	86		68			AA	AA	AA	AA	AA	C	AA	AI	AA	AA
1209	F	54														31	44	0.77	178	45	80		85			AA	AA	AA	AA	AA	AA	AA	AA	AA	AA
1212	F	53																								AI	AA	AI	AA	AA	AA	AA	AA	AA	AA
1216	F	70														17	11	0.92	215	242	160		43			AI	AI	AA	AA	AA	AA	AA	AI	AA	AA
1228	F	82														22	21	0.92	266	193	115		63			0	0	0	0	0	0	0	0	0	0
1229	F	44														20	25	1.1	284	212	76		53			0	0	AA	0	II	AA	0	II	0	0
1230	F	69														28	21	0.8	210	58	83		68			0	0	0	0	0	0	0	0	0	0
1238	M	49														24	17	1.3	210	104	91		50			0	0	0	0	0	0	0	0	0	0
1239	F	48														33	41	0.75	197	104	86		59			0	0	0	0	0	0	0	0	0	0
1241	F	69														26	30	0.69	182	56	116		55			0	0	0	0	0	0	0	0	0	0
1243	M	42														21	30	1.25	238	137	74		43			AA	0	AA	0	0	0	0	0	0	0
1244	M	59														98	78	0.97	196	67	110		67			0	0	AA	0	0	0	0	0	0	0
1248	M	56														29	42	1.38	173	363	109		39			AA	0	II	0	0	0	0	0	0	0
1249	M	63														16	15	0.96	218	109	254		48			0	0	AA	0	0	AA	0	AA	0	0
1277	F	69														20	14	1.03	187	69	89		70			0	0	0	0	0	0	0	0	0	0
1280	F	49														23	25	0.89	236	366	93		46			AA	0	0	0	0	0	0	0	0	0
1284	F	55														19	18	0.72	236	74	128		70			0	0	0	0	0	0	0	0	0	0
1285	F	55														27	26	0.86	232	81	84		54			0	0	0	0	0	0	0	0	0	0
1289	M	56														16	15	1.15	195	193	133		37			0	0	0	0	0	0	0	0	0	0
1294	F	54														24	30	0.83	210	129	105		50			0	0	0	0	0	0	0	0	0	0
1299	F	66														26	14	1.09	267	74	93		64			0	0	0	0	0	0	0	0	0	0
1308	M	67														21	13	0.98	221	59	87		62			0	0	0	0	0	AA	0	AA	0	0
1312	M	66														20	11	1.3	167	105	146		38			0	0	0	0	0	0	0	0	0	0
1313	F	52														18	16	0.86	214	77	118		83			0	0	0	0	0	0	0	0	0	0
1316	M	67														16	20	1.13	172	153	111		34			0	0	0	0	0	0	0	0	0	0
1327	F	59														42	54	0.89	189	296	298		54			0	0	0	0	0	0	0	0	0	0
1335	M	71														56	56	1.28	211	252	179		43			0	0	AA	0	AA	AI	0	II	AA	0
1337	M	82														19	12	1.46	194	122	91		59			0	0	0	0	0	0	0	0	0	0
1339	M	87														41	36	1.04	161	79	87		63			0	0	0	0	0	0	0	0	0	0
1341	M	77														23	20	1.16	278	96	98		52			0	0	0	0	0	0	0	0	0	0
1350	F	52														32	27	0.86	189	83	80		60			0	0	0	0	0	0	0	0	0	0
1354	F	80														37	36	1.22	194	133	102		70			0	0	0	0	0	0	0	0	0	0
1355	M	51														17	7	2.32	161	561	321		27			0	0	AA	0	AA	AA	0	AA	0	0
1356	M	68															23	1.09	153	85	130		58	87	7	0	0	0	0	0	0	0	0	0	0
1361	F	79														23	16	0.74	202	39	82		76			0	0	0	0	0	0	0	0	0	0
1363	M	88														16	7	1.44	178	71	87		56			0	0	0	0	0	0	0	0	0	0
1364	F	79														25	19	0.87	247	144	79		57			0	0	0	0	0	0	0	0	0	0
1365	M	53														25	26	0.98	164	122	82		36			0	0	0	0	0	0	0	0	0	0
1366	M	91														27	14	1.15	195	69	101		68			0	0	0	0	0	0	0	0	0	0
1369	M	53														30	25	1.04	170	254	148		39			0	0	0	0	0	0	0	0	0	0
1375	F	69														28	20	0.84	169	127	86		60			0	0	0	0	0	0	0	0	0	0
1377	F	73														17	7	1.26	190	103	112		50			0	0	0	0	0	0	0	0	0	0
1378	F	69														38	35	1.06	183	71	86		81			0	0	0	0	0	0	0	0	0	0
1379	M	69														27	28	1.14	178	230	93		32			0	0	0	0	0	0	0	0	0	0
1381	F	45														18	16	0.84	187	86	92		45			0	0	0	0	0	0	0	0	0	0
1382	M	66														50	66	1.16	311	182	102		48			0	0	0	0	0	0	0	0	0	0
1383	M	41														31	23	1.27	185	44	87		69			0	0	0	0	0	0	0	0	0	0
1386	M	65														22	23	1.35	163	61	158		47			0	0	0	0	0	0	0	0	0	0
1393	F	59														18	17	1.01	115	134	158		40			0	0	0	0	0	0	0	0	0	0
1394	F	82														17	11	0.84	138	118	94		44			0	0	0	0	0	0	0	0	0	0
1396	M	51														21	24	1.12	195	137	99		52			0	0	0	0	0	0	0	0	0	0
1397	M	75														19	12	1.16	231	61	92		65			0	0	0	0	0	0	0	0	0	0
1401	M	45														19	20	0.92	165	166	124		39			0	0	0	0	0	0	0	0	0	0
1404	F	59	468	14.3	42.9	7500	92	30.6	33.3	32.9	41	52	4	3		22	28	0.87	241	104	100		70			0	0	0	0	0	0	0	0	0	0
1407	F	53														21	17	0.81	185	43	223		77			AA	0	0	0	0	AA	0	0	0	0
1408	F	71														24	18	1.11	188	67	112		66			AA	0	AI	0	0	AA	0	0	0	0
1413	F	71														41	39	0.94	184	249	88		41			0	0	0	0	0	0	0	0	0	0
1414	M	59														19	13	1.01	184	85	87		44			0	0	0	0	0	0	0	0	0	0
1417	M	80														28	23	1.03	129	151	96		28			0	0	0	0	0	0	0	0	0	0
1418	M	56														28	25	1.08	214	161	105		54			0	0	0	0	0	0	0	0	0	0
1419	F	42														21	13	0.82	152	65	91		60			0	0	0	0	0	0	0	0	0	0
1420	F	78														24	22	0.89	229	145	75		50			0	0	0	0	0	0	0	0	0	0
1422	F	69														39	31	0.92	200	50	85		93			0	0	0	0	0	0	0	0	0	0
1423	F	75														16	14	0.84	174	165	102		42			0	0	0	0	0	0	0	0	0	0
1425	F	54														17	15	0.74	178	136	95		54			0	0	0	0	0	0	0	0	0	0
1426	F	41														22	11	0.9	160	29	82		84			0	0	0	0	0	0	0	0	0	0
1428	M	80														39	47	1.46	172	138	202		53			0	0	0	0	0	0	0	0	0	0
1431	F	47														46	54	0.74	168	92	305		35			0	0	0	0	0	0	0	0	0	0
1435	F	75														18	19	1.15	181	280	162		35			0	0	0	0	0	0	0	0	0	0
1437	M	75														36	26	1.12	155	131	115		50			0	0	0	0	0	0	0	0	0	0
1439	F	88														53	27	1.09	209	316	155		38			AA	0	AI	0	0	AA	0	AA	0	0
1442	M	75														25	26	1.31	169	102	187		38			0	0	0	0	0	0	0	0	0	0
1443	M	50														28	41	0.84	189	58	91		38			AA	0	0	0	0	AA	0	II	0	0
1444	F	87														19	7	1.13	171	77	110		58			0	0	0	0	0	0	0	0	0	0
1453	M	85														46	28	1.33	260	204	95		40			0	0	0	0	0	0	0	AA	0	0
1464	M	80														34	44	1.09	180	162	116		31			AI	AI	AA	AA	AA	AA	AA	AA	AA	AA
1465	F	80														26	19	0.8	188	99	102		62			AI	AI	AA	AA	AA	AA	AA	II	AI	AI
1466	F	53														27	31	0.71	184	138	101		38			AA	II	AI	AA	AI	AA	AA	AI	AI	AI
1467	F	77														25	14	0.73	176	90	164		60			0	0	0	0	0	0	0	0	0	0
1470	M	65														25	15	1.39	172	85	95		44			AA	II	AA	AA	AI	AA	AA	II	AA	AA
1471	M	50														19	20	0.73	207	75	95		52			AA	AA	II	AA	AA	AI	AI	II	AA	AA
1472	M	77														24	33	0.94	134	100	86		37			AA	AA	AI	AA	II	AA	AA	AI	AI	AI
1473	M	50														15	14	1.13	195	67	78		67			AA	AA	AA	AA	AA	AI	AI	II	AA	AA
1474	M	85														24	20	1.57	224	266	109		53			AA	AA	II	AA	AA	AA	AA	AA	AA	AA
1475	M	83														12	9	2.35	129	198	244		32			AA	AA	AI	AA	AA	AA	AA	AI	AA	AA
1479	M	83														30	11	1.04	207	137	165		48			0	0	0	0	0	0	0	0	0	0
1489	M	57														11	14	1.1	141	65	139		47			AA	AI	AI	AA	AI	II	II	II	AA	AA
1491	F	66														21	29	0.8	207	95	138		62			AA	AA	AA	AA	AA	AA	AA	AA	AA	AA
